# Supplementary material for: Fungal Secondary Metabolites/Dicationic Pyridinium Iodide Combinations in Combat against Multi-Drug Resistant Microorganisms
Source: Molecules. 2023 Mar 7;28(6):2434. doi: 10.3390/molecules28062434 (PMC10058977; doi:10.3390/molecules28062434)
Supplement: Supplementary file 1 [file molecules-28-02434-s001.zip]

Archive with 1 entries (1 files):
- molecules-2222591-supplementary.pdf
